# Supplementary material for: A simple and efficient attack on the Merkle-Hellman knapsack cryptosystem
Source: PLoS One. 2025 May 28;20(5):e0322726. doi: 10.1371/journal.pone.0322726 (PMC12118879; doi:10.1371/journal.pone.0322726)
Supplement: S1 File — The experimental code of the algorithm in this paper and the environment configuration required to run the code. (zip) [file pone.0322726.s001.zip › S1_File/Attack Algorithm.py]

#!/usr/bin/env sage -python
from sage.all import *
from random import SystemRandom, randrange, randint
import fpylll.fplll.lll as lll
from fpylll import IntegerMatrix
import time


def gen_keypair(n):
    # Generating Private Key:
    # Generating random superincreasing set b
    b = []
    s = pow(2, n - 1)
    for i in range(0, n):
        value = SystemRandom().randrange(max(s + 1, pow(2, n + i - 1)), pow(2, n + i))
        b.append(value)
        s += value
    # Generating M such that M > sum
    M = SystemRandom().randrange(max(s + 1, pow(2, 2 * n - 1)), pow(2, n * 2))
    # Generating W such that W and M are coprime
    while True:
        W = SystemRandom().randrange(2, M)
        if gcd(W, M) == 1:
            break
    private_key = (b, M, W)
    # Calculating Public Key:
    public_key = [(x * W) % M for x in b]
    return (public_key, private_key)


def verify_privatekey(private_key):
    if gcd(private_key[1], private_key[2]) != 1:
        print("\nError: M and W are not coprime!\n")
        return False
    sum_ = 0
    for i in range(0, len(private_key[0])):
        if private_key[0][i] <= sum_:
            print(i)
            print(private_key[0][i], sum_)
            print("\nError: b is not a superincreasing sequence!\n")
            return False
        sum_ += private_key[0][i]
    if sum_ >= private_key[1]:
        print("\nError: M is not greater than the sum of all elements of b!\n")
        return False
    return True


def info(key, val):
    print(key + "\n" + str(val))
    print(
        "------------------------------------------------------------------------------------------------"
    )


def generate_lattice(a, l):
    A = []
    for i in range(l - 1):
        A.append([])
        for j in range(l - 1):
            if i == j:
                A[i].append(-a[0])
            else:
                A[i].append(0)
    A.append([])
    for j in range(l - 1):
        A[l - 1].append(a[j + 1])
    return A


def main():
    l = 10
    n = 200
    success_num = 0
    perfect_num = 0
    total = 1000
    print("## n=%d, l=%d, total=%d ##\n"%(n,l,total))
    for index in range(total):
        # a是公钥序列，b是超递增序列
        a, private_key = gen_keypair(n)
        # b = ai*U + ki*M
        b = private_key[0]
        M = private_key[1]
        W = private_key[2]
        U = inverse_mod(W, M)

        # 检验私钥是否合法
        # info("密钥是否合法", verify_privatekey(private_key))

        # 计算K的值
        # real_K = []
        # for i in range(l):
        #     real_K.append((a[i] * U - b[i]) / M)

        # 计算 (bia1-b1ai)/M 的值
        real_S = []
        for i in range(n):
            real_S.append((b[i] * a[0] - b[0] * a[i]) // M)

        # init A
        # t = [
        #     [-a[0], 0, 0, 0, 0],
        #     [0, -a[0], 0, 0, 0],
        #     [0, 0, -a[0], 0, 0],
        #     [0, 0, 0, -a[0], 0],
        #     [0, 0, 0, 0, -a[0]],
        #     [a[1], a[2], a[3], a[4], a[5]],
        # ]
        
        start_time=time.time()
        
        t = generate_lattice(a, l)
        A = IntegerMatrix(l, l - 1)
        A.set_matrix(t)

        # init U
        V = IntegerMatrix(l, l)

        reduced_basis = lll.lll_reduction(A, U=V)
        # info("reduced basis:\n", reduced_basis)
        # info("lattice reduced K:", V[1])

        vector_s = reduced_basis[1]
        # info("vector_s:\n", vector_s)

        flag = vector_s[8] < 0  # 是否需要全部取反

        K = []
        if flag:
            for i in range(l):
                K.append(-V[1][i - 1])
        else:
            for i in range(l):
                K.append(V[1][i - 1])
        # info("修正符号的K", K)
        # info("K的原始值：", real_K)
        # success = real_K == K
        # info("K是否恢复成功", success)

        t1=time.time()
        # 加密
        message = []
        for i in range(n):
            message.append(randint(0, 1))
        ciphertext = 0
        for x, y in zip(a, message):
            ciphertext += x * y
        t_encrypt=time.time()-t1

        # 解密
        M1 = a[0]
        U1 = K[0]
        c1 = (ciphertext * U1) % M1
        plaintext = []

        b1 = []
        for i in range(n):
            b1.append((a[i] * U1) % M1)
        # info("b1的值为", b1)
        # info("real S的值为：", real_S)

        # 利用私钥解超递增背包问题
        for i in range(len(b1) - 1, -1, -1):
            if c1 >= b1[i]:
                plaintext.append(1)
                c1 -= b1[i]
            else:
                plaintext.append(0)
            if c1 == 0:
                break
        for j in range(i):
            plaintext.append(0)
        plaintext.reverse()
        
        attack_time=time.time()-start_time-t_encrypt
        # print("##b1##:")
        # info("message", message)
        # info("plaintext by b1", plaintext)

        for i in range(len(message) - 1, -1, -1):
            if message[i] != plaintext[i]:
                break
        bit_right_num = len(message) - 1 - i
        print("index", index, bit_right_num, str(round(attack_time,3))+"s")
        
        if bit_right_num >= n*0.9:
            success_num += 1
        # else:
        #     info("恢复成功的字节数：", bit_right_num)
        #     if bit_right_num <= 50:
        #         info("b1的值为", b1)
        #         info("real S的值为: ", real_S)
        #         info("a1:", a[0])
        #         info("vector_s:\n", vector_s)
        #         info("message", message)
        #         info("plaintext by b1", plaintext)
        if bit_right_num >= n-1:
            perfect_num += 1

    # info("accuracy", success_num/total)
    info(">90% bits",success_num)
    info("perfect", perfect_num)


if __name__ == "__main__":
    main()
